# Supplementary material for: Dynamic Models of Within-Herd Transmission and Recommendation for Vaccination Coverage Requirement in the Case of African Swine Fever in Vietnam
Source: Vet Sci. 2022 Jun 14;9(6):292. doi: 10.3390/vetsci9060292 (PMC9228824; doi:10.3390/vetsci9060292)
Supplement: Supplementary file 1 [file vetsci-09-00292-s001.zip]

Archive with 1 entries (1 files):
- vetsci-1765115-supplementary.xlsx
