# Supplementary material for: Dynamic Models of Within-Herd Transmission and Recommendation for Vaccination Coverage Requirement in the Case of African Swine Fever in Vietnam
Source: Vet Sci. 2022 Jun 14;9(6):292. doi: 10.3390/vetsci9060292 (PMC9228824; doi:10.3390/vetsci9060292)
Supplement: Supplementary file 1 [file vetsci-09-00292-s001.zip › vetsci-1765115-supplementary.xlsx]

## Sheet: Sheet1
Suppl. Table S1: Daily animal morbidity due to ASF at 10 small-scale farms in Vietnam
Farm ID	Farm size	Date of outbreak	Days
			1	2	3	4	5	6	7	8	9	10	11	12	13	14	15	16	17	18	19	20	21	22	23	24	25	26	27	28	29	30	31	32	33	34	35	36	37	38	39	40	41	42	43	44	45	46	47
Farm 1	250	2019-03-26	1	0	2	0	3	4	3	2	2	5	4	7	2	5	7	2	4	7	2	6	1	0	0	2	3	3	2	1	2	2	1	2	5	4	4	3	10	2	2	6	3	4	0	2	1	0	0
Farm 2	170	2019-02-27	1	0	0	0	0	0	2	2	0	1	0	4	3	5	5	2	3	1	2	3	3	4	6	0	0	1	0	3	0	1	4	1	2	2	1	3	2	2	3	5	2	2	5	6	2	2	1
Farm 3	110	2019-04-21	1	0	1	0	1	3	2	2	6	1	4	6	2	4	3	0	2	0	1	0	2	1	0	1	0	1	0	2	0	1	3	3	0	1	1	5	3	4	2	2	1	1	4
Farm 4	222	2019-04-03	1	0	1	0	2	0	1	0	1	2	2	5	3	5	3	3	3	1	3	3	1	1	2	0	3	3	2	2	5	2	2	1	4	3	0	4	2	2	5	5	3	2	0	0	0	0	4
Farm 5	222	2019-04-13	1	0	0	0	0	0	2	2	0	1	0	4	3	5	5	2	3	1	2	3	3	4	6	0	0	1	0	3	0	1	4	1	2	2	1	3	2	2	3	5	2	2	5	6	2	2	1
Farm 6	225	2019-04-15	1	0	0	0	0	2	0	1	0	2	0	2	3	4	3	9	2	4	2	6	4	4	5	6	2	7	5	6	0	2	3	3	5	2	4	2	3	5	4	4	3	5	1	0	0	0	0
Farm 7	220	2019-02-25	1	2	2	4	4	3	1	4	4	2	4	6	6	9	2	1	2	0	0	0	0	0	0	0	0	0	0	0	0	0	0	0	1	0	0	0	0	0	0	0	0	0	0	0	0	0	0
Farm 8	338	2019-02-21	1	0	1	0	2	3	4	4	6	4	5	4	3	0	0	3	6	3	3	3	6	8	4	3	2	3	2	2	2	1	4	3	5	3	0	0	0	2	3	0	2	3	4	1	3	4	0
Farm 9	560	2019-03-25	2	2	0	3	1	2	4	0	5	2	4	4	1	5	4	5	8	2	4	3	6	6	2	2	7	1	5	3	5	1	3	2	0	0	1	0	0	1	0	1	0	0	3	0	0	2	0
Farm 10	890	6/4/20019	1	1	2	3	5	5	5	5	8	8	10	9	5	6	7	7	8	5	7	9	10	5	12	9	10	10	10
[truncated: 16 more columns]
